# Supplementary material for: Altered distribution and localization of organellar Na+/H+ exchangers in postmortem schizophrenia dorsolateral prefrontal cortex
Source: Transl Psychiatry. 2023 Feb 2;13:34. doi: 10.1038/s41398-023-02336-2 (PMC9895429; doi:10.1038/s41398-023-02336-2)
Supplement: Supplementary file 6 — Supplementary Table 1 [file 41398_2023_2336_MOESM6_ESM.xlsx]

## Sheet: Sheet1
Supplementary Table 1. Subject demographics
Demographic Factor	Comparison (n=25)		Schizophrenia (n=25)		Test Statistic	p-value
	Mean±SD	[Min, Max]	Mean±SD	[Min, Max]
Age (years)	70.7±15.7	[36, 95]	68.9±11.3	[53, 93]	t = 0.47	0.64
PMI (hours)	13.0±6.7	[2.9, 23.9]	14.2±5.3	[6.2, 24.0]	t = 0.74	0.47
Tissue pH	6.5±0.3	[5.9, 7.1]	6.4±0.2	[5.9, 6.7]	t = 1.0	0.32
Sex (M:F)	18:7		20:5		Fisher's exact test	0.74
Weeks off antipsychotic prior to death	─		15.9±37.7	[0, 133]	─	─
Abbreviations: PMI, postmortem interval; M, male; F, female; Min, minimum; Max, maximum. None of the group differences were significant.
