# Supplementary material for: Altered distribution and localization of organellar Na+/H+ exchangers in postmortem schizophrenia dorsolateral prefrontal cortex
Source: Transl Psychiatry. 2023 Feb 2;13:34. doi: 10.1038/s41398-023-02336-2 (PMC9895429; doi:10.1038/s41398-023-02336-2)
Supplement: Supplementary file 7 — Supplementary Table 2 [file 41398_2023_2336_MOESM7_ESM.xlsx]

## Sheet: Sheet1
Supplementary Table 2. Antibodies/antisera and assay conditions
Target protein	Host Species	Dilution	Buffer	Incubation	Company	Catalog #
NHE6	Rabbit	1:2000	50% LI-COR/50% TBST	4⁰C, ON	Abcam	Ab137185
NHE7	Rabbit	1:1000	50% LI-COR/50% TBST	4⁰C, ON	MBL	BMP043
NHE8	Mouse	1:500	5% NFDM/1% BSA/TBST	4⁰C, ON	Novus Biologicals	NB110-62091
NHE9	Rabbit	1:1000	50% LI-COR/50% TBST	4⁰C, ON	Abcam	Ab167157
RACK1	Mouse	1:1000	50% LI-COR/50% TBST	4⁰C, ON	BD Transduction labs	610178
GAPDH	Rabbit	1:1000	50% LI-COR/50% TBST	4⁰C, ON	Proteintech	60004-1-Ig
PSD95	Mouse	1:1000	50% LI-COR/50% TBST	RT, 1 hr	Millipore	MAB1596
Rab7	Mouse	1:1000	50% LI-COR/50% TBST	4⁰C, ON	Abcam	Ab50533
Rab11	Mouse	1:1000	50% LI-COR/50% TBST	4⁰C, ON	BD Transduction	610657
TGN38	Mouse	1:250	50% LI-COR/50% TBST	4⁰C, ON	Novus Biologicals	NB300-575
STX6	Rabbit	1:500	50% LI-COR/50% TBST	4⁰C, ON	Cell Signaling	2869s
VCP	Mouse	1:10K	50% LI-COR/50% TBST	RT, 1 hr	Abcam	Ab11433
VCP	Rabbit	1:10K	50% LI-COR/50% TBST	RT, 1 hr	Abcam	Ab109240
Abbreviations: LI-COR, LI-COR Odyssey Blocking Buffer; TBST, Tris-buffered saline + 0.05% Tween-20; NFDM, non-fat dry milk; BSA, bovine serum albumin; ON, overnight; RT, room temperature; hr, hour
