# Supplementary material for: Altered distribution and localization of organellar Na+/H+ exchangers in postmortem schizophrenia dorsolateral prefrontal cortex
Source: Transl Psychiatry. 2023 Feb 2;13:34. doi: 10.1038/s41398-023-02336-2 (PMC9895429; doi:10.1038/s41398-023-02336-2)
Supplement: Supplementary file 8 — Supplementary Table 3 [file 41398_2023_2336_MOESM8_ESM.xlsx]

## Sheet: Sheet1
Supplementary Table 3. Fixed factors (sex), covariates (age, tissue pH), and interaction terms included in univariate general linear models (GLMs)
Dependent Measures			Age			Tissue pH			Sex				Tissue pH x Group
			Parameter Estimate	F	p	Parameter Estimate	F	p	Parameter Estimate		F	p	Parameter Estimate		F	p
									Male	Female			Comparison	Schizophrenia
Total expression	NHE6	GO	─	─	─	─	─	─	─	─	─	─	─	─	─	─
		HGM	─	─	─	─	─	─	─	─	─	─	─	─	─	─
		CGM	─	─	─	0.409	4.954	0.031	─	─	─	─	─	─	─	─
	NHE7		─	─	─	1.433	18.774	7.7e-05	─	─	─	─	─	─	─	─
	NHE8		─	─	─	0.51	4.838	0.034	─	─	─	─	34.436	0	4.564	0.039
	NHE9		─	─	─	─	─	─	─	─	─	─	─	─	─	─
	RACK1		─	─	─	0.548	5.058	0.029	─	─	─	─	─	─	─	─
RACK1 Co-IP	NHE6		─	─	─	─	─	─	─	─	─	─	─	─	─	─
	NHE7		0.006	7.258	0.01	─	─	─	─	─	─	─	0.345	-0.073	4.106	0.024
	NHE8		─	─	─	-1.054	12.008	0.001	0	-5.549	6.397	0.015	26.111	0	14.476	0.000476
	NHE9		─	─	─	─	─	─	─	─	─	─	─	─	─	─
TX-114 phase separation	NHE6	Aqueous	-0.000256	8.741	0.005	0.01	6.575	0.014	─	─	─	─	─	─	─	─
		Detergent	─	─	─	─	─	─	─	─	─	─	─	─	─	─
	NHE9	Aqueous	─	─	─	0.011	7.034	0.011	─	─	─	─	─	─	─	─
		Detergent	─	─	─	─	─	─	─	─	─	─	─	─	─	─
	RACK1	Aqueous	-0.001	6.363	0.015	0.026	4.455	0.04	─	─	─	─	─	─	─	─
		Detergent	─	─	─	─	─	─	─	─	─	─	─	─	─	─
Abbreviations: GO, glycosylated oligomer; HGM, highly glycosylated monomer; CGM, core glycosylated monomer.
