# Supplementary material for: Altered distribution and localization of organellar Na+/H+ exchangers in postmortem schizophrenia dorsolateral prefrontal cortex
Source: Transl Psychiatry. 2023 Feb 2;13:34. doi: 10.1038/s41398-023-02336-2 (PMC9895429; doi:10.1038/s41398-023-02336-2)
Supplement: Supplementary file 9 — Supplementary Table 4 [file 41398_2023_2336_MOESM9_ESM.xlsx]

## Sheet: Sheet1
Supplementary Table 4. Pearson correlational analyses of associations between tissue pH and dependent measures by group
Comparator			Tissue pH
			Comparison		Schizophrenia
			r	p	r	p
Total expression	NHE6	GO	0.033	0.88	0.034	0.876
		HGM	0.073	0.729	0.09	0.668
		CGM	0.453	0.023	0.13	0.536
	NHE7		0.649	0.00045	0.343	0.093
	NHE8		0.554	0.005	0.017	0.944
	NHE9		0.27	0.202	0.19	0.363
	RACK1		0.441	0.027	0.151	0.473
RACK1 Co-IP	NHE6		0.087	0.679	-0.235	0.259
	NHE7		0.372	0.097	0.076	0.738
	NHE8		0.752	5.4e-05	-0.006	0.979
	NHE9		-0.053	0.802	0.253	0.223
TX-114 phase separation	NHE6	Aqueous	0.529	0.014	0.022	0.921
		Detergent	-0.075	0.783	0.103	0.665
	NHE9	Aqueous	0.383	0.059	0.319	0.12
		Detergent	0.375	0.125	0.295	0.22
	RACK1	Aqueous	0.489	0.013	-0.055	0.798
		Detergent	0.201	0.439	0.041	0.856
Abbreviations: GO, glycosylated oligomer; HGM, highly glycosylated monomer; CGM, core glycosylated monomer
