# Supplementary material for: Altered distribution and localization of organellar Na+/H+ exchangers in postmortem schizophrenia dorsolateral prefrontal cortex
Source: Transl Psychiatry. 2023 Feb 2;13:34. doi: 10.1038/s41398-023-02336-2 (PMC9895429; doi:10.1038/s41398-023-02336-2)
Supplement: Supplementary file 10 — Supplementary Table 5 [file 41398_2023_2336_MOESM10_ESM.xlsx]

## Sheet: Sheet1
Supplementary Table 5. Comparison of dependent measures in schizophrenia group on antipsychotics at time of death to those off antipsychotics for at least 6 weeks at time of death
Assayed protein			Off Antipsychotics			On Antipsychotics			F	p	Boot-strap
			EMM	SEM	N	EMM	SEM	N			p
Total expression	NHE6	GO	2.425	0.349	7	2.621	0.238	15	0.215	0.648	0.701
		HGM	0.356	0.06	7	0.382	0.04	16	0.125	0.727	0.631
		CGM	1.353	0.159	7	1.432	0.105	16	0.171	0.683	0.67
	NHE7		1.459	0.252	7	1.594	0.167	16	0.2	0.659	0.619
	NHE8		5.561	3.063	6	9.613	2.145	12	1.145	0.301	0.218
	NHE9		1.268	0.177	7	1.222	0.117	16	0.046	0.832	0.817
	RACK1		0.879	0.201	7	0.954	0.133	16	0.096	0.759	0.764
RACK1 Co-IP	NHE6		0.105	0.014	7	0.079	0.009	16	2.531	0.127	0.062
	NHE7		0.149	0.062	6	0.208	0.037	14	0.565	0.463	0.461
	NHE8		3.327	2.562	7	4.905	1.593	14	0.358	0.558	0.579
	NHE9		0.006	0.001	7	0.004	0.001	16	3.79	0.065	0.115
TX-114 phase separation	NHE6	Aqueous	0.012	0.003	6	0.011	0.002	15	0.044	0.837	0.807
		Detergent	0.011	0.011	6	0.032	0.008	12	2.339	0.146	0.086
	NHE9	Aqueous	0.013	0.002	7	0.013	0.001	16	0.009	0.924	0.938
		Detergent	0.015	0.004	6	0.015	0.003	11	0.014	0.908	0.923
	RACK1	Aqueous	0.054	0.008	7	0.051	0.005	15	0.062	0.806	0.766
		Detergent	0.079	0.065	6	0.176	0.042	14	1.57	0.226	0.17
Abbreviations: EMM, estimated marginal mean; SEM, standard error of the mean; GO, glycosylated oligomer; HGM, highly glycosylated monomer; CGM, core glycosylated monomer.
