# Supplementary material for: Altered distribution and localization of organellar Na+/H+ exchangers in postmortem schizophrenia dorsolateral prefrontal cortex
Source: Transl Psychiatry. 2023 Feb 2;13:34. doi: 10.1038/s41398-023-02336-2 (PMC9895429; doi:10.1038/s41398-023-02336-2)
Supplement: Supplementary file 11 — Supplementary Table 6 [file 41398_2023_2336_MOESM11_ESM.xlsx]

## Sheet: Sheet1
Supplementary Table 6. Summary of findings in chronically antipsychotic-treated rats
Assayed protein			Vehicle-treated	Haloperidol-treated	Test statistic	Number per group (Vehicle/Haloperidol)
Total expression	NHE8		0.08±0.02	0.06±0.01	t = 2.1	10/10
TX-114 phase separation	NHE6	Aqueous	2.9±0.5	2.3±0.4	t = 0.94	9/9
		Detergent	0.08±0.02	0.05±0.02	t = 1.0	9/8
	NHE9	Aqueous	6.6±0.6	6.2±0.7	t = 0.39	10/10
		Detergent	0.020±0.005	0.011±0.003	t = 1.4	9/9
	RACK1	Aqueous	138±21	137±17	t = 0.04	10/10
		Detergent	0.9±0.2	0.7±0.3	t = 0.52	10/8
Group values are reported as means ± SEM. None of the group differences were significant.
